# Supplementary material for: Identification and Validation of Novel Lipids Linked to Bone Mineral Density Change and Fracture Risk
Source: Calcif Tissue Int. 2025 Jun 25;116(1):89. doi: 10.1007/s00223-025-01399-1 (PMC12198305; doi:10.1007/s00223-025-01399-1)
Supplement: Supplementary file 2 — Supplementary file2 (XLSX 297 KB) [file 223_2025_1399_MOESM2_ESM.xlsx]

## Sheet: Content
Content
Table S1. Selected SNPs associated with all lipid class at a significance level of 5×10-6.
Table S2. F and Q statistics and pleiotropy tests for lipids and BMD in MR analyses.
Table S3. F and Q statistics and pleiotropy tests for lipids and fracture in MR analyses.
Table S4. SNPs used to construct total AC lipid class for BMD in MR analyses.
Table S5. SNPs used to construct total CE lipid class for BMD in MR analyses.
Table S6. SNPs used to construct total SM lipid class for BMD in MR analyses.
Table S7. SNPs used to construct total PI lipid class for BMD in MR analyses.
Table S8. SNPs used to construct total GM3 lipid class for fracture in MR analyses.
Table S9. SNPs used to construct total PC(O) lipid class for fracture in MR analyses.
Table S10. SNPs used to construct total SM lipid class for fracture in MR analyses.
Table S11. SNPs used to construct total TG lipid class for fracture in MR analyses.
Table S12. SNPs used to construct AC species for BMD in MR analyses.
Table S13. SNPs used to construct CE species for BMD in MR analyses.
Table S14. SNPs used to construct PI species for BMD in MR analyses.
Table S15. SNPs used to construct SM species for BMD in MR analyses.
Table S16. SNPs used to construct GM3 species for fracture in MR analyses.
Table S17. SNPs used to construct PCO species for fracture in MR analyses.
Table S18. SNPs used to construct SM species for fracture in MR analyses.
Table S19. SNPs used to construct TG species for fracture in MR analyses.
Table S20. MR results of all lipid classes and BMD.
Table S21. MR results of all lipid classes and fracture.
Table S22. MR results of AC species and BMD.
Table S23. MR results of CE species and BMD.
Table S24. MR results of SM species and BMD.
Table S25. MR results of PI species and BMD.
Table S26. MR results of GM3 species and fracture.
Table S27. MR results of PC(O) species and fracture.
Table S28. MR results of SM species and fracture.
Table S29. MR results of TG species and fracture.
Table S30. Mixed-effects model of associations between lipids and hip BMD over 8 years further adjusted for statin use and dietary inflammation index
Table S31. Mixed-effects model of associations between lipids and fracture risk over 8 years further adjusted for statin use and dietary inflammation index

## Sheet: T1
TableS1. Selected SNPs associated with all lipid class at a significance level of 5×10-6
SNP	effect allele	other allele	beta	se	p-value	sample size	name of lipid class
rs12126347	T	C	1	0.19	1.1e-07	6057	GCST90025218 Total Ubiquinone
rs35251804	A	T	0.13	0.028	2.6e-06	6057	GCST90025218 Total Ubiquinone
rs147612190	T	C	-0.36	0.077	2.9e-06	6057	GCST90025218 Total Ubiquinone
rs369130980	A	G	0.53	0.11	2.2e-06	6057	GCST90025218 Total Ubiquinone
rs74823608	T	C	-0.32	0.067	2.1e-06	6057	GCST90025218 Total Ubiquinone
rs686030	A	C	0.29	0.027	5.2e-28	6057	GCST90025218 Total Ubiquinone
rs139850955	A	G	0.39	0.084	4.1e-06	6057	GCST90025218 Total Ubiquinone
rs1748354	A	T	-0.16	0.019	3.1e-16	6057	GCST90025218 Total Ubiquinone
rs36179293	A	G	-0.13	0.027	1.5e-06	6057	GCST90025218 Total Ubiquinone
rs185356759	A	G	0.95	0.2	1.4e-06	6057	GCST90025218 Total Ubiquinone
rs1520723	A	G	-0.087	0.019	4.7e-06	6057	GCST90025218 Total Ubiquinone
rs11057839	T	G	0.15	0.027	1.8e-08	6057	GCST90025218 Total Ubiquinone
rs61822770	T	C	-0.37	0.075	9.2e-07	6057	GCST90025187 Total Acylcarnitine
rs60388387	A	T	-0.14	0.027	2.5e-07	6057	GCST90025187 Total Acylcarnitine
rs138465118	A	C	0.41	0.08	4.4e-07	6057	GCST90025187 Total Acylcarnitine
rs6535824	A	G	0.099	0.02	5.7e-07	6057	GCST90025187 Total Acylcarnitine
rs114100434	T	C	-0.31	0.066	3.1e-06	6057	GCST90025187 Total Acylcarnitine
rs270608	T	C	-0.15	0.02	7.6e-13	6057	GCST90025187 Total Acylcarnitine
rs2011082	T	G	0.27	0.024	4.9e-29	6057	GCST90025187 Total Acylcarnitine
rs76086941	T	C	0.25	0.054	3e-06	6057	GCST90025187 Total Acylcarnitine
rs1171616	T	G	0.13	0.022	3e-09	6057	GCST90025187 Total Acylcarnitine
rs117312714	A	T	-0.3	0.066	4e-06	6057	GCST90025187 Total Acylcarnitine
rs74671729	C	G	-0.16	0.034	2.1e-06	6057	GCST90025187 Total Acylcarnitine
rs328120	C	G	0.1	0.021	8.6e-07	6057	GCST90025187 Total Acylcarnitine
rs11591147	T	G	-0.55	0.074	9.4e-14	6057	GCST90025188 Total Cholesteryl ester
rs581411	A	G	0.12	0.025	1.8e-06	6057	GCST90025188 Total Cholesteryl ester
rs282224	T	G	-0.21	0.046	3.2e-06	6057	GCST90025188 Total Cholesteryl ester
rs77942599	A	C	0.2	0.043	4.4e-06	6057	GCST90025188 Total Cholesteryl ester
rs10002709	A	C	-0.092	0.02	3.3e-06	6057	GCST90025188 Total Cholesteryl ester
rs902631	T	C	0.22	0.048	3.7e-06	6057	GCST90025188 Total Cholesteryl ester
rs174577	A	C	-0.15	0.02	4.6e-15	6057	GCST90025188 Total Cholesteryl ester
rs77356714	T	C	0.16	0.034	3.9e-06	6057	GCST90025188 Total Cholesteryl ester
rs45449407	T	C	0.33	0.073	4.8e-06	6057	GCST90025188 Total Cholesteryl ester
rs187929675	T	C	0.39	0.084	2.7e-06	6057	GCST90025188 Total Cholesteryl ester
rs11617745	A	G	-0.11	0.022	8.7e-07	6057	GCST90025188 Total Cholesteryl ester
rs183308	T	C	-0.13	0.026	6.3e-07	6057	GCST90025188 Total Cholesteryl ester
rs142158911	A	G	-0.18	0.029	1.4e-09	6057	GCST90025188 Total Cholesteryl ester
rs7412	T	C	-0.47	0.035	1.2e-40	6057	GCST90025188 Total Cholesteryl ester
rs11249079	A	G	-0.087	0.019	3e-06	6057	GCST90025189 Total Ceramide
rs111554326	A	G	0.36	0.079	4.6e-06	6057	GCST90025189 Total Ceramide
rs140311418	T	C	2.3	0.49	3.4e-06	6057	GCST90025189 Total Ceramide
rs34627695	A	T	0.29	0.063	3.7e-06	6057	GCST90025189 Total Ceramide
rs76847410	A	G	0.26	0.052	3.3e-07	6057	GCST90025189 Total Ceramide
rs873273	C	G	0.34	0.075	4.7e-06	6057	GCST90025189 Total Ceramide
rs4930869	A	G	0.23	0.047	9.2e-07	6057	GCST90025189 Total Ceramide
rs2393776	A	G	0.11	0.019	1.7e-08	6057	GCST90025189 Total Ceramide
rs8016570	T	C	0.087	0.019	2.6e-06	6057	GCST90025189 Total Ceramide
rs4338795	T	G	-0.17	0.037	2.6e-06	6057	GCST90025189 Total Ceramide
rs113037482	T	C	0.36	0.078	3.8e-06	6057	GCST90025189 Total Ceramide
rs150268548	A	G	-0.24	0.037	1.9e-10	6057	GCST90025189 Total Ceramide
rs7412	T	C	-0.25	0.035	2e-12	6057	GCST90025189 Total Ceramide
rs11668573	C	G	0.09	0.019	1.3e-06	6057	GCST90025189 Total Ceramide
rs2327451	A	C	-0.29	0.019	6.4e-49	6057	GCST90025189 Total Ceramide
rs646334	T	C	0.2	0.029	1e-11	6057	GCST90025189 Total Ceramide
rs66909472	A	G	-0.1	0.021	1.1e-06	6057	GCST90025189 Total Ceramide
rs116527777	T	C	-0.52	0.1	3e-07	6057	GCST90025190 Tota free cholesterol
rs74902680	T	C	-0.23	0.051	4.6e-06	6057	GCST90025190 Tota free cholesterol
rs12515441	C	G	-0.11	0.024	4e-06	6057	GCST90025190 Tota free cholesterol
rs116246309	A	G	0.48	0.1	4.2e-06	6057	GCST90025190 Tota free cholesterol
rs142886942	A	G	-0.46	0.091	4e-07	6057	GCST90025190 Tota free cholesterol
rs9784936	T	C	0.22	0.046	2.2e-06	6057	GCST90025190 Tota free cholesterol
rs4344067	T	C	-0.14	0.026	2.8e-07	6057	GCST90025190 Tota free cholesterol
rs546330121	T	C	-0.61	0.13	1.5e-06	6057	GCST90025190 Tota free cholesterol
rs147729634	T	C	-0.22	0.048	4.1e-06	6057	GCST90025190 Tota free cholesterol
rs174537	T	G	-0.22	0.019	2.4e-30	6057	GCST90025190 Tota free cholesterol
rs34835991	A	G	-0.11	0.024	4.5e-06	6057	GCST90025190 Tota free cholesterol
rs3741494	T	C	0.15	0.032	4e-06	6057	GCST90025190 Tota free cholesterol
rs148613451	T	C	-0.37	0.079	3.7e-06	6057	GCST90025190 Tota free cholesterol
rs9521142	C	G	0.092	0.019	7.9e-07	6057	GCST90025190 Tota free cholesterol
rs72697101	T	G	0.12	0.024	6.7e-07	6057	GCST90025190 Tota free cholesterol
rs117877322	T	C	-0.29	0.06	2.3e-06	6057	GCST90025190 Tota free cholesterol
rs142158911	A	G	-0.21	0.029	9.2e-13	6057	GCST90025190 Tota free cholesterol
rs7412	T	C	-0.39	0.035	3.2e-28	6057	GCST90025190 Tota free cholesterol
rs4817944	T	G	0.17	0.037	3.5e-06	6057	GCST90025190 Tota free cholesterol
rs11591147	T	G	-0.44	0.074	2.6e-09	6057	GCST90025191 Total Dehydrocholesteryl ester
rs260904	A	G	0.33	0.071	3.9e-06	6057	GCST90025191 Total Dehydrocholesteryl ester
rs77942599	A	C	0.2	0.043	4e-06	6057	GCST90025191 Total Dehydrocholesteryl ester
rs9468206	T	G	0.1	0.021	2.9e-06	6057	GCST90025191 Total Dehydrocholesteryl ester
rs2277119	T	C	0.13	0.022	8.2e-09	6057	GCST90025191 Total Dehydrocholesteryl ester
rs971773	C	G	0.13	0.028	2.3e-06	6057	GCST90025191 Total Dehydrocholesteryl ester
rs10981596	A	G	-0.14	0.031	2.4e-06	6057	GCST90025191 Total Dehydrocholesteryl ester
rs174533	A	G	-0.11	0.02	1.6e-08	6057	GCST90025191 Total Dehydrocholesteryl ester
rs77049349	A	C	0.58	0.13	3.5e-06	6057	GCST90025191 Total Dehydrocholesteryl ester
rs964184	C	G	0.14	0.027	2.8e-07	6057	GCST90025191 Total Dehydrocholesteryl ester
rs142606172	A	C	0.78	0.15	2.7e-07	6057	GCST90025191 Total Dehydrocholesteryl ester
rs11542462	A	G	0.17	0.032	2.9e-07	6057	GCST90025191 Total Dehydrocholesteryl ester
rs143154005	A	G	-0.36	0.078	3.5e-06	6057	GCST90025191 Total Dehydrocholesteryl ester
rs7412	T	C	-0.37	0.035	1.1e-25	6057	GCST90025191 Total Dehydrocholesteryl ester
rs5019078	T	C	-0.091	0.02	3.1e-06	6057	GCST90025192 Total Diacylglycerol
rs4631704	T	C	-0.13	0.021	7.8e-10	6057	GCST90025192 Total Diacylglycerol
rs4666002	C	G	0.11	0.021	7.7e-08	6057	GCST90025192 Total Diacylglycerol
rs7702081	T	C	0.098	0.02	1e-06	6057	GCST90025192 Total Diacylglycerol
rs187048694	T	G	-0.37	0.078	2.4e-06	6057	GCST90025192 Total Diacylglycerol
rs139894713	A	C	-0.18	0.034	9.3e-08	6057	GCST90025192 Total Diacylglycerol
rs4737647	T	C	-0.21	0.044	2.3e-06	6057	GCST90025192 Total Diacylglycerol
rs76329790	A	G	-0.29	0.063	4.5e-06	6057	GCST90025192 Total Diacylglycerol
rs964184	C	G	-0.22	0.027	1.4e-15	6057	GCST90025192 Total Diacylglycerol
rs10893133	T	C	-0.093	0.02	3.5e-06	6057	GCST90025192 Total Diacylglycerol
rs59417269	T	C	-0.16	0.034	1.4e-06	6057	GCST90025192 Total Diacylglycerol
rs4439854	T	C	0.092	0.02	3.1e-06	6057	GCST90025192 Total Diacylglycerol
rs17216525	T	C	-0.16	0.034	3.4e-06	6057	GCST90025192 Total Diacylglycerol
rs11591147	T	G	-0.43	0.074	5.6e-09	6057	GCST90025193 Total Dihexosylceramide
rs1260334	A	C	0.089	0.019	2e-06	6057	GCST90025193 Total Dihexosylceramide
rs111938531	T	C	-0.27	0.056	2.3e-06	6057	GCST90025193 Total Dihexosylceramide
rs139336960	T	C	0.42	0.092	3.5e-06	6057	GCST90025193 Total Dihexosylceramide
rs115411924	T	C	-0.22	0.046	2e-06	6057	GCST90025193 Total Dihexosylceramide
rs2981984	A	G	0.094	0.02	4.6e-06	6057	GCST90025193 Total Dihexosylceramide
rs6472488	C	G	0.091	0.019	1.5e-06	6057	GCST90025193 Total Dihexosylceramide
rs3019175	A	G	0.099	0.02	6.1e-07	6057	GCST90025193 Total Dihexosylceramide
rs115269253	A	G	-0.44	0.095	4.2e-06	6057	GCST90025193 Total Dihexosylceramide
rs80331098	A	G	-0.32	0.067	1.5e-06	6057	GCST90025193 Total Dihexosylceramide
rs4246215	T	G	-0.099	0.019	4e-07	6057	GCST90025193 Total Dihexosylceramide
rs11621420	A	G	-0.11	0.022	1e-06	6057	GCST90025193 Total Dihexosylceramide
rs149954384	A	G	-0.63	0.14	3.8e-06	6057	GCST90025193 Total Dihexosylceramide
rs67476743	T	G	0.11	0.023	8e-07	6057	GCST90025193 Total Dihexosylceramide
rs3752246	C	G	0.21	0.024	1.3e-18	6057	GCST90025193 Total Dihexosylceramide
rs6511720	T	G	-0.17	0.029	1.5e-09	6057	GCST90025193 Total Dihexosylceramide
rs7412	T	C	-0.27	0.035	5.7e-14	6057	GCST90025193 Total Dihexosylceramide
rs3761464	T	C	-0.17	0.033	3.6e-07	6057	GCST90025193 Total Dihexosylceramide
rs4660780	C	G	-0.11	0.023	4.3e-06	6057	GCST90025194 Total Dihydroceramide
rs10920420	A	G	-0.21	0.04	2e-07	6057	GCST90025194 Total Dihydroceramide
rs4654000	T	C	0.14	0.019	1.3e-12	6057	GCST90025194 Total Dihydroceramide
rs12473883	T	G	-0.1	0.021	2e-06	6057	GCST90025194 Total Dihydroceramide
rs572382988	A	G	-0.37	0.077	2.3e-06	6057	GCST90025194 Total Dihydroceramide
rs10001887	C	G	0.094	0.02	3e-06	6057	GCST90025194 Total Dihydroceramide
rs34921485	C	G	-0.19	0.042	4.2e-06	6057	GCST90025194 Total Dihydroceramide
rs594709	A	G	-0.087	0.019	4.3e-06	6057	GCST90025194 Total Dihydroceramide
rs2400635	A	T	0.13	0.028	4.3e-06	6057	GCST90025194 Total Dihydroceramide
rs66614050	T	C	-0.1	0.021	2.5e-06	6057	GCST90025194 Total Dihydroceramide
rs7040693	C	G	0.23	0.049	3e-06	6057	GCST90025194 Total Dihydroceramide
rs12345066	A	G	-0.17	0.035	1.6e-06	6057	GCST90025194 Total Dihydroceramide
rs114814996	T	C	-0.51	0.11	4.1e-06	6057	GCST90025194 Total Dihydroceramide
rs754217	T	C	0.092	0.019	1.4e-06	6057	GCST90025194 Total Dihydroceramide
rs9916093	T	C	-0.14	0.03	4.3e-06	6057	GCST90025194 Total Dihydroceramide
rs1050671	T	C	-0.12	0.025	3.8e-06	6057	GCST90025194 Total Dihydroceramide
rs2327451	A	C	-0.2	0.02	1e-23	6057	GCST90025194 Total Dihydroceramide
rs360525	A	G	0.16	0.029	1.7e-08	6057	GCST90025194 Total Dihydroceramide
rs113926586	A	G	0.18	0.038	2.4e-06	6057	GCST90025194 Total Dihydroceramide
rs74618283	T	C	0.26	0.038	2e-11	6057	GCST90025195 Total GM1 ganglioside
rs969949	T	C	-0.091	0.019	1.5e-06	6057	GCST90025195 Total GM1 ganglioside
rs17057860	T	C	-0.18	0.04	4.5e-06	6057	GCST90025195 Total GM1 ganglioside
rs148453131	T	G	0.44	0.092	1.7e-06	6057	GCST90025195 Total GM1 ganglioside
rs174577	A	C	-0.1	0.02	2.2e-07	6057	GCST90025195 Total GM1 ganglioside
rs35005876	A	T	-0.14	0.028	1.3e-06	6057	GCST90025195 Total GM1 ganglioside
rs199840421	T	C	-0.54	0.12	4.9e-06	6057	GCST90025195 Total GM1 ganglioside
rs202024589	A	G	0.52	0.11	1.2e-06	6057	GCST90025195 Total GM1 ganglioside
rs6511720	T	G	-0.14	0.029	1.1e-06	6057	GCST90025195 Total GM1 ganglioside
rs7412	T	C	-0.26	0.035	5.5e-14	6057	GCST90025195 Total GM1 ganglioside
rs2483205	T	C	-0.1	0.021	1.8e-06	6057	GCST90025196 Total GM3 ganglioside
rs116802411	A	G	-0.35	0.072	1.5e-06	6057	GCST90025196 Total GM3 ganglioside
rs2962066	T	C	0.11	0.024	2.6e-06	6057	GCST90025196 Total GM3 ganglioside
rs36027106	T	C	0.33	0.062	9.2e-08	6057	GCST90025196 Total GM3 ganglioside
rs4712057	A	G	0.094	0.02	3e-06	6057	GCST90025196 Total GM3 ganglioside
rs17513308	T	C	-0.089	0.019	2.3e-06	6057	GCST90025196 Total GM3 ganglioside
rs76847410	A	G	0.36	0.052	6.4e-12	6057	GCST90025196 Total GM3 ganglioside
rs174584	A	G	-0.12	0.02	3.7e-09	6057	GCST90025196 Total GM3 ganglioside
rs4936083	A	G	-0.15	0.026	1.5e-08	6057	GCST90025196 Total GM3 ganglioside
rs138977804	A	G	0.62	0.12	6.7e-07	6057	GCST90025196 Total GM3 ganglioside
rs547171158	C	G	-0.67	0.14	3e-06	6057	GCST90025196 Total GM3 ganglioside
rs55997232	T	C	-0.17	0.029	7.5e-09	6057	GCST90025196 Total GM3 ganglioside
rs7412	T	C	-0.37	0.035	5.4e-25	6057	GCST90025196 Total GM3 ganglioside
rs4587594	A	G	-0.1	0.02	4e-07	6057	GCST90025197 Total Lysophosphatidylcholine
rs11571311	T	G	-0.1	0.021	7.1e-07	6057	GCST90025197 Total Lysophosphatidylcholine
rs78077078	A	G	-0.2	0.043	2.8e-06	6057	GCST90025197 Total Lysophosphatidylcholine
rs59027721	T	C	0.13	0.027	2.7e-06	6057	GCST90025197 Total Lysophosphatidylcholine
rs11743403	A	G	0.25	0.05	5.6e-07	6057	GCST90025197 Total Lysophosphatidylcholine
rs1809354	T	C	0.13	0.025	1.9e-07	6057	GCST90025197 Total Lysophosphatidylcholine
rs200217491	A	C	-0.56	0.1	6.5e-08	6057	GCST90025197 Total Lysophosphatidylcholine
rs143752507	A	C	0.32	0.069	3.2e-06	6057	GCST90025197 Total Lysophosphatidylcholine
rs560587866	A	G	0.85	0.19	4.5e-06	6057	GCST90025197 Total Lysophosphatidylcholine
rs12221409	T	C	-0.13	0.025	4.9e-07	6057	GCST90025197 Total Lysophosphatidylcholine
rs174537	T	G	-0.11	0.02	6e-09	6057	GCST90025197 Total Lysophosphatidylcholine
rs9593958	T	C	-0.18	0.04	3.7e-06	6057	GCST90025197 Total Lysophosphatidylcholine
rs11156734	T	C	0.1	0.022	1.2e-06	6057	GCST90025197 Total Lysophosphatidylcholine
rs17807721	A	G	0.13	0.027	2e-06	6057	GCST90025197 Total Lysophosphatidylcholine
rs2412853	T	C	-0.21	0.044	3.3e-06	6057	GCST90025197 Total Lysophosphatidylcholine
rs10519293	T	C	-0.097	0.02	2.2e-06	6057	GCST90025197 Total Lysophosphatidylcholine
rs62117206	C	G	-0.21	0.039	3e-08	6057	GCST90025197 Total Lysophosphatidylcholine
rs28709413	T	C	0.21	0.046	4.4e-06	6057	GCST90025197 Total Lysophosphatidylcholine
rs11591147	T	G	-0.39	0.075	1.3e-07	6057	GCST90025198 Total Lysoalkylphosphatidylcholine
rs67671286	A	T	-0.13	0.025	2.7e-07	6057	GCST90025198 Total Lysoalkylphosphatidylcholine
rs181200419	A	G	-0.39	0.083	3.4e-06	6057	GCST90025198 Total Lysoalkylphosphatidylcholine
rs13401387	T	C	-0.095	0.02	3.5e-06	6057	GCST90025198 Total Lysoalkylphosphatidylcholine
rs12510970	T	C	0.1	0.022	2.9e-06	6057	GCST90025198 Total Lysoalkylphosphatidylcholine
rs115625275	A	C	0.25	0.053	3.1e-06	6057	GCST90025198 Total Lysoalkylphosphatidylcholine
rs9258656	C	G	-0.21	0.046	4.4e-06	6057	GCST90025198 Total Lysoalkylphosphatidylcholine
rs4909482	T	G	0.093	0.02	3.3e-06	6057	GCST90025198 Total Lysoalkylphosphatidylcholine
rs174537	T	G	-0.2	0.02	1.6e-24	6057	GCST90025198 Total Lysoalkylphosphatidylcholine
rs2712618	T	G	0.089	0.02	4.9e-06	6057	GCST90025198 Total Lysoalkylphosphatidylcholine
rs12871052	T	C	-0.2	0.044	3.2e-06	6057	GCST90025198 Total Lysoalkylphosphatidylcholine
rs12592791	A	C	-0.092	0.02	4.7e-06	6057	GCST90025198 Total Lysoalkylphosphatidylcholine
rs12934277	T	C	-0.58	0.11	3.4e-07	6057	GCST90025198 Total Lysoalkylphosphatidylcholine
rs6126920	T	G	0.12	0.026	3e-06	6057	GCST90025198 Total Lysoalkylphosphatidylcholine
rs11591147	T	G	-0.4	0.074	9e-08	6057	GCST90025199 Total Lysoalkenylphosphatidylcholine
rs13403341	C	G	-0.11	0.024	2.5e-06	6057	GCST90025199 Total Lysoalkenylphosphatidylcholine
rs11884503	A	G	-0.1	0.019	1.5e-07	6057	GCST90025199 Total Lysoalkenylphosphatidylcholine
rs62167185	A	C	0.36	0.077	3.6e-06	6057	GCST90025199 Total Lysoalkenylphosphatidylcholine
rs148442291	T	C	-0.31	0.065	2.3e-06	6057	GCST90025199 Total Lysoalkenylphosphatidylcholine
rs10057606	A	G	-0.12	0.024	1.5e-06	6057	GCST90025199 Total Lysoalkenylphosphatidylcholine
rs59027721	T	C	0.13	0.027	7.8e-07	6057	GCST90025199 Total Lysoalkenylphosphatidylcholine
rs35858726	A	T	0.28	0.061	3.4e-06	6057	GCST90025199 Total Lysoalkenylphosphatidylcholine
rs11136521	T	C	-0.14	0.031	2.6e-06	6057	GCST90025199 Total Lysoalkenylphosphatidylcholine
rs174546	T	C	-0.24	0.019	5.6e-34	6057	GCST90025199 Total Lysoalkenylphosphatidylcholine
rs7927437	T	C	-0.091	0.019	2.9e-06	6057	GCST90025199 Total Lysoalkenylphosphatidylcholine
rs72719193	A	G	-0.13	0.019	1.1e-11	6057	GCST90025199 Total Lysoalkenylphosphatidylcholine
rs12934277	T	C	-0.57	0.11	6.2e-07	6057	GCST90025199 Total Lysoalkenylphosphatidylcholine
rs73015030	A	G	-0.24	0.05	1.4e-06	6057	GCST90025199 Total Lysoalkenylphosphatidylcholine
rs7529794	T	G	0.12	0.022	6.4e-09	6057	GCST90025200 Total Lysophosphatidylethanolamine
rs34225175	A	G	0.43	0.093	4.4e-06	6057	GCST90025200 Total Lysophosphatidylethanolamine
rs6547692	A	G	-0.09	0.019	1.4e-06	6057	GCST90025200 Total Lysophosphatidylethanolamine
rs6550805	T	C	0.096	0.019	3.4e-07	6057	GCST90025200 Total Lysophosphatidylethanolamine
rs1844105	A	G	0.087	0.019	4.4e-06	6057	GCST90025200 Total Lysophosphatidylethanolamine
rs9820079	T	C	0.13	0.026	3.6e-07	6057	GCST90025200 Total Lysophosphatidylethanolamine
rs139214463	T	G	0.4	0.085	2.9e-06	6057	GCST90025200 Total Lysophosphatidylethanolamine
rs150137003	T	C	0.39	0.084	4e-06	6057	GCST90025200 Total Lysophosphatidylethanolamine
rs143779973	A	G	-0.29	0.06	1.6e-06	6057	GCST90025200 Total Lysophosphatidylethanolamine
rs58218902	A	T	-0.15	0.033	3.8e-06	6057	GCST90025200 Total Lysophosphatidylethanolamine
rs9490385	T	C	-0.28	0.059	1.8e-06	6057	GCST90025200 Total Lysophosphatidylethanolamine
rs200217491	A	C	-0.51	0.1	9.5e-07	6057	GCST90025200 Total Lysophosphatidylethanolamine
rs174601	T	C	0.12	0.021	5.7e-09	6057	GCST90025200 Total Lysophosphatidylethanolamine
rs2900478	A	T	0.14	0.025	9.9e-08	6057	GCST90025200 Total Lysophosphatidylethanolamine
rs4924737	A	T	-0.26	0.045	9.7e-09	6057	GCST90025200 Total Lysophosphatidylethanolamine
rs10468017	T	C	0.29	0.02	3e-47	6057	GCST90025200 Total Lysophosphatidylethanolamine
rs488490	A	C	-0.27	0.027	1.2e-23	6057	GCST90025200 Total Lysophosphatidylethanolamine
rs28547975	T	C	0.11	0.022	9e-07	6057	GCST90025200 Total Lysophosphatidylethanolamine
rs10414043	A	G	0.19	0.027	5.2e-12	6057	GCST90025200 Total Lysophosphatidylethanolamine
rs12727426	T	C	-0.13	0.028	4.2e-06	6057	GCST90025201 Total Lysoalkenylphosphatidylethanolamine
rs6847476	T	G	0.18	0.037	2.4e-06	6057	GCST90025201 Total Lysoalkenylphosphatidylethanolamine
rs117499623	A	G	-0.31	0.066	2.4e-06	6057	GCST90025201 Total Lysoalkenylphosphatidylethanolamine
rs667726	A	C	0.11	0.023	9.7e-07	6057	GCST90025201 Total Lysoalkenylphosphatidylethanolamine
rs17377986	A	G	-0.18	0.039	3e-06	6057	GCST90025201 Total Lysoalkenylphosphatidylethanolamine
rs7955010	T	C	0.088	0.019	3e-06	6057	GCST90025201 Total Lysoalkenylphosphatidylethanolamine
rs148785216	A	G	-0.46	0.096	1.6e-06	6057	GCST90025201 Total Lysoalkenylphosphatidylethanolamine
rs58431559	T	C	-0.15	0.032	4.6e-06	6057	GCST90025201 Total Lysoalkenylphosphatidylethanolamine
rs12934277	T	C	-0.53	0.11	2.7e-06	6057	GCST90025201 Total Lysoalkenylphosphatidylethanolamine
rs3826884	A	G	-0.11	0.024	4.4e-06	6057	GCST90025201 Total Lysoalkenylphosphatidylethanolamine
rs77229932	A	T	-0.093	0.02	2.7e-06	6057	GCST90025201 Total Lysoalkenylphosphatidylethanolamine
rs1168099	A	C	0.16	0.02	8e-17	6057	GCST90025202 Total Lysophosphatidylinositol
rs2062724	A	T	-0.091	0.02	3.6e-06	6057	GCST90025202 Total Lysophosphatidylinositol
rs75722767	A	G	0.14	0.029	9.7e-07	6057	GCST90025202 Total Lysophosphatidylinositol
rs192114984	T	C	0.65	0.14	2.6e-06	6057	GCST90025202 Total Lysophosphatidylinositol
rs174556	T	C	-0.11	0.02	2.2e-08	6057	GCST90025202 Total Lysophosphatidylinositol
rs57743625	A	G	0.43	0.047	5.5e-20	6057	GCST90025202 Total Lysophosphatidylinositol
rs4149006	T	G	-0.14	0.027	2.4e-07	6057	GCST90025202 Total Lysophosphatidylinositol
rs12373012	A	G	0.53	0.12	4.6e-06	6057	GCST90025202 Total Lysophosphatidylinositol
rs11591147	T	G	-0.41	0.075	3.5e-08	6057	GCST90025203 Total Monohexosylceramide
rs646776	T	C	0.13	0.023	2.4e-09	6057	GCST90025203 Total Monohexosylceramide
rs61818956	T	C	-0.12	0.026	1.4e-06	6057	GCST90025203 Total Monohexosylceramide
rs6547692	A	G	0.091	0.019	1.2e-06	6057	GCST90025203 Total Monohexosylceramide
rs143715243	C	G	-0.49	0.11	4.7e-06	6057	GCST90025203 Total Monohexosylceramide
rs35818294	A	C	0.43	0.024	1.7e-71	6057	GCST90025203 Total Monohexosylceramide
rs11722463	A	G	0.16	0.019	1.4e-17	6057	GCST90025203 Total Monohexosylceramide
rs11932133	A	G	0.11	0.023	2.1e-06	6057	GCST90025203 Total Monohexosylceramide
rs115077688	T	C	-0.27	0.058	3.2e-06	6057	GCST90025203 Total Monohexosylceramide
rs2627788	A	T	-0.097	0.019	3.7e-07	6057	GCST90025203 Total Monohexosylceramide
rs17619882	A	C	-0.14	0.03	4.3e-06	6057	GCST90025203 Total Monohexosylceramide
rs72839035	C	G	-0.16	0.035	3.1e-06	6057	GCST90025203 Total Monohexosylceramide
rs12364287	A	C	0.1	0.02	5.1e-07	6057	GCST90025203 Total Monohexosylceramide
rs7116031	C	G	-0.096	0.02	2.5e-06	6057	GCST90025203 Total Monohexosylceramide
rs4936873	A	G	0.11	0.025	3.8e-06	6057	GCST90025203 Total Monohexosylceramide
rs62020698	T	C	-0.18	0.039	1.8e-06	6057	GCST90025203 Total Monohexosylceramide
rs141702000	T	C	-0.62	0.13	2.5e-06	6057	GCST90025203 Total Monohexosylceramide
rs78393970	A	T	0.29	0.062	4.5e-06	6057	GCST90025203 Total Monohexosylceramide
rs142158911	A	G	-0.2	0.029	1.9e-11	6057	GCST90025203 Total Monohexosylceramide
rs7412	T	C	-0.24	0.036	2.9e-11	6057	GCST90025203 Total Monohexosylceramide
rs61775956	A	G	-0.14	0.024	2.6e-09	6057	GCST90025204 Total Phosphatidylcholine
rs12691202	T	C	-0.24	0.051	3.6e-06	6057	GCST90025204 Total Phosphatidylcholine
rs114894742	T	C	0.49	0.1	2.8e-06	6057	GCST90025204 Total Phosphatidylcholine
rs6441355	A	G	-0.74	0.16	3.6e-06	6057	GCST90025204 Total Phosphatidylcholine
rs139419062	C	G	0.32	0.063	4.4e-07	6057	GCST90025204 Total Phosphatidylcholine
rs62397463	A	G	0.46	0.093	9.3e-07	6057	GCST90025204 Total Phosphatidylcholine
rs191264356	A	G	0.27	0.058	3.6e-06	6057	GCST90025204 Total Phosphatidylcholine
rs6602032	A	G	0.095	0.02	2.7e-06	6057	GCST90025204 Total Phosphatidylcholine
rs139996926	A	G	0.7	0.13	1.2e-07	6057	GCST90025204 Total Phosphatidylcholine
rs588136	T	C	-0.15	0.023	8.5e-11	6057	GCST90025204 Total Phosphatidylcholine
rs8046414	A	G	0.096	0.02	2e-06	6057	GCST90025204 Total Phosphatidylcholine
rs183130	T	C	0.17	0.02	3.5e-17	6057	GCST90025204 Total Phosphatidylcholine
rs851058	A	G	0.1	0.02	9.1e-07	6057	GCST90025204 Total Phosphatidylcholine
rs149615216	T	C	0.5	0.093	8.9e-08	6057	GCST90025204 Total Phosphatidylcholine
rs7412	T	C	-0.25	0.036	1.1e-12	6057	GCST90025204 Total Phosphatidylcholine
rs201900075	A	G	-0.66	0.14	4.9e-06	6057	GCST90025204 Total Phosphatidylcholine
rs11591147	T	G	-0.41	0.074	5.1e-08	6057	GCST90025205 Total Alkylphosphatidylcholine
rs72739744	C	G	-0.24	0.047	2.2e-07	6057	GCST90025205 Total Alkylphosphatidylcholine
rs34572097	T	C	0.22	0.048	3.8e-06	6057	GCST90025205 Total Alkylphosphatidylcholine
rs113891685	A	G	0.25	0.054	4.9e-06	6057	GCST90025205 Total Alkylphosphatidylcholine
rs143913506	T	C	0.44	0.096	4.8e-06	6057	GCST90025205 Total Alkylphosphatidylcholine
rs13109787	C	G	0.14	0.03	1.8e-06	6057	GCST90025205 Total Alkylphosphatidylcholine
rs847822	T	C	0.34	0.071	1.3e-06	6057	GCST90025205 Total Alkylphosphatidylcholine
rs75154011	A	G	-0.49	0.11	4.2e-06	6057	GCST90025205 Total Alkylphosphatidylcholine
rs174577	A	C	-0.23	0.019	2.4e-31	6057	GCST90025205 Total Alkylphosphatidylcholine
rs7107521	T	C	0.31	0.067	4.8e-06	6057	GCST90025205 Total Alkylphosphatidylcholine
rs34513107	A	G	-0.11	0.022	7.2e-07	6057	GCST90025205 Total Alkylphosphatidylcholine
rs2043082	A	G	0.1	0.02	2.4e-07	6057	GCST90025205 Total Alkylphosphatidylcholine
rs247616	T	C	0.17	0.02	4.4e-16	6057	GCST90025205 Total Alkylphosphatidylcholine
rs396481	C	G	-0.096	0.02	9e-07	6057	GCST90025205 Total Alkylphosphatidylcholine
rs12605204	T	C	0.18	0.038	4.2e-06	6057	GCST90025205 Total Alkylphosphatidylcholine
rs142158911	A	G	-0.17	0.029	3.7e-09	6057	GCST90025205 Total Alkylphosphatidylcholine
rs117650218	A	G	0.22	0.047	4.8e-06	6057	GCST90025205 Total Alkylphosphatidylcholine
rs11591147	T	G	-0.42	0.075	1.8e-08	6057	GCST90025206 Total Alkenylphosphatidylcholine
rs10019683	A	G	-0.52	0.11	4.3e-06	6057	GCST90025206 Total Alkenylphosphatidylcholine
rs28584831	T	C	0.27	0.06	4.9e-06	6057	GCST90025206 Total Alkenylphosphatidylcholine
rs10057606	A	G	-0.11	0.024	4.7e-06	6057	GCST90025206 Total Alkenylphosphatidylcholine
rs4142242	C	G	-0.25	0.054	4e-06	6057	GCST90025206 Total Alkenylphosphatidylcholine
rs6929771	A	G	-0.17	0.031	8.3e-08	6057	GCST90025206 Total Alkenylphosphatidylcholine
rs142657083	A	G	-0.12	0.026	2.6e-06	6057	GCST90025206 Total Alkenylphosphatidylcholine
rs35237252	A	C	0.1	0.022	3.9e-06	6057	GCST90025206 Total Alkenylphosphatidylcholine
rs147729634	T	C	-0.23	0.049	2.9e-06	6057	GCST90025206 Total Alkenylphosphatidylcholine
rs174577	A	C	-0.21	0.019	3e-28	6057	GCST90025206 Total Alkenylphosphatidylcholine
rs7118286	A	G	0.22	0.048	4e-06	6057	GCST90025206 Total Alkenylphosphatidylcholine
rs10873201	T	C	-0.14	0.019	2.9e-13	6057	GCST90025206 Total Alkenylphosphatidylcholine
rs10468017	T	C	0.1	0.021	4.7e-07	6057	GCST90025206 Total Alkenylphosphatidylcholine
rs247616	T	C	0.16	0.02	1.6e-15	6057	GCST90025206 Total Alkenylphosphatidylcholine
rs4457999	T	G	0.1	0.022	2.3e-06	6057	GCST90025206 Total Alkenylphosphatidylcholine
rs55997232	T	C	-0.17	0.029	9.9e-09	6057	GCST90025206 Total Alkenylphosphatidylcholine
rs857872	T	C	0.089	0.019	2.8e-06	6057	GCST90025207 Total Phosphatidylethanolamine
rs58575116	T	G	-0.98	0.21	2.9e-06	6057	GCST90025207 Total Phosphatidylethanolamine
rs181848650	C	G	0.58	0.11	4.2e-07	6057	GCST90025207 Total Phosphatidylethanolamine
rs112057530	A	G	-0.12	0.027	4.1e-06	6057	GCST90025207 Total Phosphatidylethanolamine
rs2645950	A	C	-0.11	0.023	1.4e-06	6057	GCST90025207 Total Phosphatidylethanolamine
rs6823532	T	C	-0.14	0.03	3.8e-06	6057	GCST90025207 Total Phosphatidylethanolamine
rs32094	T	C	0.12	0.025	2e-06	6057	GCST90025207 Total Phosphatidylethanolamine
rs4129373	A	G	0.099	0.021	4e-06	6057	GCST90025207 Total Phosphatidylethanolamine
rs139478976	T	C	-0.36	0.078	3.6e-06	6057	GCST90025207 Total Phosphatidylethanolamine
rs7457042	T	C	-0.14	0.031	2.6e-06	6057	GCST90025207 Total Phosphatidylethanolamine
rs2977197	C	G	-0.17	0.036	2.6e-06	6057	GCST90025207 Total Phosphatidylethanolamine
rs111229532	A	G	-0.21	0.039	1.6e-07	6057	GCST90025207 Total Phosphatidylethanolamine
rs174546	T	C	0.15	0.02	5.5e-15	6057	GCST90025207 Total Phosphatidylethanolamine
rs7118999	T	C	-0.12	0.022	5.7e-08	6057	GCST90025207 Total Phosphatidylethanolamine
rs188149560	T	C	-0.53	0.12	3.9e-06	6057	GCST90025207 Total Phosphatidylethanolamine
rs1973688	T	C	-0.13	0.02	7.6e-10	6057	GCST90025207 Total Phosphatidylethanolamine
rs2043082	A	G	0.34	0.019	2.1e-70	6057	GCST90025207 Total Phosphatidylethanolamine
rs2070895	A	G	0.42	0.022	6e-79	6057	GCST90025207 Total Phosphatidylethanolamine
rs2862092	T	C	-0.1	0.022	2.8e-06	6057	GCST90025207 Total Phosphatidylethanolamine
rs289744	T	G	-0.094	0.021	4.8e-06	6057	GCST90025207 Total Phosphatidylethanolamine
rs150772017	A	T	-0.19	0.042	3.3e-06	6057	GCST90025207 Total Phosphatidylethanolamine
rs113085035	A	C	0.23	0.046	7.3e-07	6057	GCST90025208 Total Alkylphosphatidylethanolamine
rs75233031	A	G	-0.18	0.037	1.8e-06	6057	GCST90025208 Total Alkylphosphatidylethanolamine
rs114778245	A	C	-0.39	0.078	5.7e-07	6057	GCST90025208 Total Alkylphosphatidylethanolamine
rs138118624	T	C	0.43	0.094	4.4e-06	6057	GCST90025208 Total Alkylphosphatidylethanolamine
rs118023009	A	G	-1.8	0.39	2.5e-06	6057	GCST90025208 Total Alkylphosphatidylethanolamine
rs76292201	T	G	0.5	0.11	2.3e-06	6057	GCST90025208 Total Alkylphosphatidylethanolamine
rs62357862	A	G	-0.15	0.033	4.5e-06	6057	GCST90025208 Total Alkylphosphatidylethanolamine
rs12529944	T	C	-0.13	0.028	3.5e-06	6057	GCST90025208 Total Alkylphosphatidylethanolamine
rs78368784	T	G	0.29	0.06	1.8e-06	6057	GCST90025208 Total Alkylphosphatidylethanolamine
rs68087996	A	G	-0.1	0.022	4.8e-06	6057	GCST90025208 Total Alkylphosphatidylethanolamine
rs79151381	T	C	-0.28	0.058	1.4e-06	6057	GCST90025208 Total Alkylphosphatidylethanolamine
rs72709139	T	C	0.19	0.04	1.5e-06	6057	GCST90025208 Total Alkylphosphatidylethanolamine
rs10758754	A	G	0.16	0.035	4.7e-06	6057	GCST90025208 Total Alkylphosphatidylethanolamine
rs2234307	T	C	-0.46	0.092	5.2e-07	6057	GCST90025208 Total Alkylphosphatidylethanolamine
rs174577	A	C	-0.09	0.02	4.8e-06	6057	GCST90025208 Total Alkylphosphatidylethanolamine
rs11047932	T	C	0.38	0.079	1.4e-06	6057	GCST90025208 Total Alkylphosphatidylethanolamine
rs61984709	T	C	0.2	0.041	1.3e-06	6057	GCST90025208 Total Alkylphosphatidylethanolamine
rs61743522	A	G	-0.22	0.048	4.7e-06	6057	GCST90025208 Total Alkylphosphatidylethanolamine
rs7499892	T	C	-0.13	0.025	1.6e-07	6057	GCST90025208 Total Alkylphosphatidylethanolamine
rs16940639	A	G	0.24	0.048	7.3e-07	6057	GCST90025208 Total Alkylphosphatidylethanolamine
rs4081863	A	T	-0.44	0.093	2.8e-06	6057	GCST90025208 Total Alkylphosphatidylethanolamine
rs117650218	A	G	0.23	0.047	1.7e-06	6057	GCST90025208 Total Alkylphosphatidylethanolamine
rs146454524	C	G	0.36	0.078	3e-06	6057	GCST90025208 Total Alkylphosphatidylethanolamine
rs13067918	T	C	-0.12	0.025	1.5e-06	6057	GCST90025209 Total Alkenylphosphatidylethanolamine
rs9496274	A	T	0.18	0.036	6e-07	6057	GCST90025209 Total Alkenylphosphatidylethanolamine
rs79151381	T	C	-0.28	0.058	1.5e-06	6057	GCST90025209 Total Alkenylphosphatidylethanolamine
rs2432637	A	G	0.11	0.023	1e-06	6057	GCST90025209 Total Alkenylphosphatidylethanolamine
rs428846	T	C	0.12	0.023	1.3e-07	6057	GCST90025209 Total Alkenylphosphatidylethanolamine
rs11814186	A	C	0.27	0.059	3.7e-06	6057	GCST90025209 Total Alkenylphosphatidylethanolamine
rs116978316	A	G	-0.69	0.13	3.1e-07	6057	GCST90025209 Total Alkenylphosphatidylethanolamine
rs174584	A	G	-0.09	0.02	4.8e-06	6057	GCST90025209 Total Alkenylphosphatidylethanolamine
rs76725024	A	T	0.2	0.043	3e-06	6057	GCST90025209 Total Alkenylphosphatidylethanolamine
rs17231506	T	C	0.11	0.02	4.9e-08	6057	GCST90025209 Total Alkenylphosphatidylethanolamine
rs142631342	A	G	0.26	0.056	3.5e-06	6057	GCST90025210 Total Phosphatidylglycerol
rs10776719	T	C	0.088	0.019	4.6e-06	6057	GCST90025210 Total Phosphatidylglycerol
rs6719175	A	T	0.11	0.021	5.7e-08	6057	GCST90025210 Total Phosphatidylglycerol
rs115909175	A	G	-0.38	0.082	4.3e-06	6057	GCST90025210 Total Phosphatidylglycerol
rs114272613	A	G	-0.33	0.071	4.3e-06	6057	GCST90025210 Total Phosphatidylglycerol
rs173134	A	G	0.11	0.022	2.6e-06	6057	GCST90025210 Total Phosphatidylglycerol
rs72652834	T	C	0.22	0.046	1.8e-06	6057	GCST90025210 Total Phosphatidylglycerol
rs35368205	T	C	-0.12	0.023	8.8e-08	6057	GCST90025210 Total Phosphatidylglycerol
rs2977197	C	G	-0.17	0.036	2e-06	6057	GCST90025210 Total Phosphatidylglycerol
rs140776986	A	G	-0.46	0.089	2.3e-07	6057	GCST90025210 Total Phosphatidylglycerol
rs12554199	A	G	0.14	0.03	2.9e-06	6057	GCST90025210 Total Phosphatidylglycerol
rs174570	T	C	0.14	0.027	6.7e-07	6057	GCST90025210 Total Phosphatidylglycerol
rs964184	C	G	-0.13	0.027	7.1e-07	6057	GCST90025210 Total Phosphatidylglycerol
rs2043082	A	G	0.18	0.02	1.5e-19	6057	GCST90025210 Total Phosphatidylglycerol
rs2070895	A	G	0.24	0.023	2.1e-27	6057	GCST90025210 Total Phosphatidylglycerol
rs145256932	A	C	0.49	0.11	4.1e-06	6057	GCST90025210 Total Phosphatidylglycerol
rs7225449	A	G	-0.089	0.019	3.4e-06	6057	GCST90025210 Total Phosphatidylglycerol
rs7236188	T	C	-0.1	0.02	5.6e-07	6057	GCST90025210 Total Phosphatidylglycerol
rs17396659	A	G	0.098	0.021	2.9e-06	6057	GCST90025211 Total Phosphatidylinositol
rs1168099	A	C	0.24	0.019	6.7e-34	6057	GCST90025211 Total Phosphatidylinositol
rs2090034	A	G	-0.093	0.019	8.2e-07	6057	GCST90025211 Total Phosphatidylinositol
rs73183736	T	C	-0.46	0.096	1.6e-06	6057	GCST90025211 Total Phosphatidylinositol
rs115145039	A	C	-0.3	0.063	2.9e-06	6057	GCST90025211 Total Phosphatidylinositol
rs72601707	T	C	0.13	0.027	3.8e-06	6057	GCST90025211 Total Phosphatidylinositol
rs201878862	A	T	-0.58	0.13	4.8e-06	6057	GCST90025211 Total Phosphatidylinositol
rs139132109	A	G	-0.46	0.098	2.5e-06	6057	GCST90025211 Total Phosphatidylinositol
rs111229532	A	G	-0.19	0.039	1.7e-06	6057	GCST90025211 Total Phosphatidylinositol
rs964184	C	G	-0.21	0.027	1.8e-14	6057	GCST90025211 Total Phosphatidylinositol
rs141159734	A	G	0.44	0.094	3.6e-06	6057	GCST90025211 Total Phosphatidylinositol
rs150299482	A	G	-0.56	0.11	2.3e-07	6057	GCST90025211 Total Phosphatidylinositol
rs7241918	T	G	0.17	0.025	2.4e-11	6057	GCST90025211 Total Phosphatidylinositol
rs56322906	A	G	-0.23	0.049	2e-06	6057	GCST90025211 Total Phosphatidylinositol
rs7412	T	C	-0.2	0.036	3.1e-08	6057	GCST90025211 Total Phosphatidylinositol
rs17435329	T	C	-0.095	0.021	4.7e-06	6057	GCST90025212 Total Phosphatidylserine
rs113260280	C	G	-0.29	0.063	3.5e-06	6057	GCST90025212 Total Phosphatidylserine
rs6766993	T	C	-0.096	0.02	2.2e-06	6057	GCST90025212 Total Phosphatidylserine
rs377403400	T	C	0.37	0.081	3.3e-06	6057	GCST90025212 Total Phosphatidylserine
rs55930514	T	G	-0.11	0.02	5.9e-08	6057	GCST90025212 Total Phosphatidylserine
rs71564807	T	G	0.11	0.023	1.9e-06	6057	GCST90025212 Total Phosphatidylserine
rs7136967	T	C	0.18	0.036	5.4e-07	6057	GCST90025212 Total Phosphatidylserine
rs12930611	T	C	-0.17	0.036	1.3e-06	6057	GCST90025212 Total Phosphatidylserine
rs11150731	A	G	0.2	0.044	4.5e-06	6057	GCST90025212 Total Phosphatidylserine
rs117270878	A	G	0.45	0.088	3.9e-07	6057	GCST90025212 Total Phosphatidylserine
rs11591147	T	G	-0.45	0.074	1.6e-09	6057	GCST90025213 Total Sphingomyelin
rs115458360	T	C	0.43	0.093	3.2e-06	6057	GCST90025213 Total Sphingomyelin
rs4704585	T	C	0.094	0.019	9.4e-07	6057	GCST90025213 Total Sphingomyelin
rs117227752	A	G	0.16	0.032	1.4e-06	6057	GCST90025213 Total Sphingomyelin
rs5011598	T	C	-0.29	0.063	3.5e-06	6057	GCST90025213 Total Sphingomyelin
rs143800756	A	G	0.47	0.1	2.5e-06	6057	GCST90025213 Total Sphingomyelin
rs174577	A	C	-0.12	0.02	2.1e-10	6057	GCST90025213 Total Sphingomyelin
rs117959471	T	C	0.33	0.068	1.4e-06	6057	GCST90025213 Total Sphingomyelin
rs4788828	A	C	0.12	0.025	2.2e-06	6057	GCST90025213 Total Sphingomyelin
rs56289821	A	G	-0.22	0.029	1e-13	6057	GCST90025213 Total Sphingomyelin
rs7412	T	C	-0.36	0.035	5.5e-24	6057	GCST90025213 Total Sphingomyelin
rs117812557	T	C	0.49	0.1	2.8e-06	6057	GCST90025213 Total Sphingomyelin
rs6662203	A	C	0.21	0.044	2.4e-06	6057	GCST90025214 Total Sulfatide
rs11591147	T	G	-0.45	0.074	1.4e-09	6057	GCST90025214 Total Sulfatide
rs4665988	A	C	-0.098	0.021	3.7e-06	6057	GCST90025214 Total Sulfatide
rs28734840	T	C	0.19	0.02	5.7e-22	6057	GCST90025214 Total Sulfatide
rs79777480	A	G	-0.33	0.071	3.1e-06	6057	GCST90025214 Total Sulfatide
rs9483985	T	C	-0.14	0.03	1.6e-06	6057	GCST90025214 Total Sulfatide
rs6467495	C	G	-0.11	0.023	2e-06	6057	GCST90025214 Total Sulfatide
rs35739466	A	G	0.11	0.021	6e-07	6057	GCST90025214 Total Sulfatide
rs7027038	C	G	-0.1	0.02	3e-07	6057	GCST90025214 Total Sulfatide
rs174577	A	C	-0.13	0.02	5.4e-12	6057	GCST90025214 Total Sulfatide
rs138141623	T	C	-0.29	0.06	1.8e-06	6057	GCST90025214 Total Sulfatide
rs569172061	A	C	1.2	0.25	1.8e-06	6057	GCST90025214 Total Sulfatide
rs61979215	T	C	-0.11	0.023	2e-06	6057	GCST90025214 Total Sulfatide
rs12895951	T	C	-0.087	0.019	4.2e-06	6057	GCST90025214 Total Sulfatide
rs8076462	C	G	-0.12	0.021	6.1e-09	6057	GCST90025214 Total Sulfatide
rs7233061	T	C	0.11	0.024	2e-06	6057	GCST90025214 Total Sulfatide
rs142158911	A	G	-0.18	0.029	9.7e-10	6057	GCST90025214 Total Sulfatide
rs7412	T	C	-0.21	0.036	2e-09	6057	GCST90025214 Total Sulfatide
rs2267161	T	C	-0.21	0.02	5.7e-26	6057	GCST90025214 Total Sulfatide
rs8141331	A	T	0.15	0.032	2e-06	6057	GCST90025214 Total Sulfatide
rs78362606	T	C	0.3	0.066	4.8e-06	6057	GCST90025215 Total Triacylglycerol
rs5019078	T	C	-0.092	0.02	2.5e-06	6057	GCST90025215 Total Triacylglycerol
rs676210	A	G	-0.11	0.023	1.9e-06	6057	GCST90025215 Total Triacylglycerol
rs6547692	A	G	-0.1	0.019	3.1e-08	6057	GCST90025215 Total Triacylglycerol
rs61583986	A	G	0.26	0.055	3.4e-06	6057	GCST90025215 Total Triacylglycerol
rs139894713	A	C	-0.2	0.034	1.5e-09	6057	GCST90025215 Total Triacylglycerol
rs4737647	T	C	-0.21	0.044	1.2e-06	6057	GCST90025215 Total Triacylglycerol
rs117062332	A	G	0.24	0.051	2.3e-06	6057	GCST90025215 Total Triacylglycerol
rs75718137	A	G	-0.23	0.049	2.7e-06	6057	GCST90025215 Total Triacylglycerol
rs964184	C	G	-0.21	0.027	9.5e-15	6057	GCST90025215 Total Triacylglycerol
rs8061051	A	C	-0.18	0.039	3.6e-06	6057	GCST90025215 Total Triacylglycerol
rs9944906	A	G	0.14	0.031	2e-06	6057	GCST90025215 Total Triacylglycerol
rs112053185	A	G	0.11	0.023	2.3e-06	6057	GCST90025215 Total Triacylglycerol
rs55823486	T	C	-0.26	0.054	1.7e-06	6057	GCST90025215 Total Triacylglycerol
rs7412	T	C	-0.2	0.036	2.5e-08	6057	GCST90025215 Total Triacylglycerol
rs13046394	A	G	0.17	0.036	3.5e-06	6057	GCST90025215 Total Triacylglycerol
rs11809879	A	G	0.29	0.061	2.1e-06	6057	GCST90025216 Total Alkyldiacylglycerol
rs11591147	T	G	-0.38	0.074	4.1e-07	6057	GCST90025216 Total Alkyldiacylglycerol
rs114516917	T	C	-0.33	0.073	4.6e-06	6057	GCST90025216 Total Alkyldiacylglycerol
rs4698936	T	C	-0.45	0.098	3.6e-06	6057	GCST90025216 Total Alkyldiacylglycerol
rs192887026	T	G	0.56	0.12	2.1e-06	6057	GCST90025216 Total Alkyldiacylglycerol
rs140573454	A	C	0.38	0.082	4.1e-06	6057	GCST90025216 Total Alkyldiacylglycerol
rs3807808	T	C	0.094	0.02	4.3e-06	6057	GCST90025216 Total Alkyldiacylglycerol
rs7035734	T	G	-0.12	0.025	1.6e-06	6057	GCST90025216 Total Alkyldiacylglycerol
rs116978316	A	G	-0.72	0.13	1.1e-07	6057	GCST90025216 Total Alkyldiacylglycerol
rs2043082	A	G	0.11	0.02	1.3e-08	6057	GCST90025216 Total Alkyldiacylglycerol
rs1800588	T	C	0.15	0.023	7.9e-11	6057	GCST90025216 Total Alkyldiacylglycerol
rs11247132	A	T	0.097	0.021	4e-06	6057	GCST90025216 Total Alkyldiacylglycerol
rs12149545	A	G	-0.15	0.02	2.4e-14	6057	GCST90025216 Total Alkyldiacylglycerol
rs28366013	A	C	-0.17	0.038	3.5e-06	6057	GCST90025216 Total Alkyldiacylglycerol
rs118159328	A	T	0.29	0.059	8.7e-07	6057	GCST90025216 Total Alkyldiacylglycerol
rs7412	T	C	0.23	0.035	1.6e-10	6057	GCST90025216 Total Alkyldiacylglycerol
rs117025791	T	C	0.43	0.092	2.7e-06	6057	GCST90025216 Total Alkyldiacylglycerol
rs3747207	A	G	-0.15	0.022	3.2e-11	6057	GCST90025216 Total Alkyldiacylglycerol
rs11591147	T	G	-0.39	0.075	1.3e-07	6057	GCST90025217 Total Trihexosylcermide
rs7592157	A	G	-0.09	0.019	1.9e-06	6057	GCST90025217 Total Trihexosylcermide
rs6547692	A	G	0.13	0.019	1e-11	6057	GCST90025217 Total Trihexosylcermide
rs13137877	A	T	0.31	0.066	2.2e-06	6057	GCST90025217 Total Trihexosylcermide
rs28723389	A	C	0.42	0.09	2.5e-06	6057	GCST90025217 Total Trihexosylcermide
rs7676285	A	G	-0.18	0.038	3.3e-06	6057	GCST90025217 Total Trihexosylcermide
rs79777480	A	G	-0.42	0.071	4.5e-09	6057	GCST90025217 Total Trihexosylcermide
rs202207389	C	G	-0.17	0.036	9.8e-07	6057	GCST90025217 Total Trihexosylcermide
rs62471915	T	C	0.45	0.095	2.7e-06	6057	GCST90025217 Total Trihexosylcermide
rs9298347	T	C	0.097	0.021	4.2e-06	6057	GCST90025217 Total Trihexosylcermide
rs1570247	A	G	0.11	0.019	1.8e-09	6057	GCST90025217 Total Trihexosylcermide
rs35898523	T	G	0.38	0.041	1.2e-19	6057	GCST90025217 Total Trihexosylcermide
rs2086173	C	G	-0.1	0.021	1.2e-06	6057	GCST90025217 Total Trihexosylcermide
rs174577	A	C	-0.091	0.02	3.1e-06	6057	GCST90025217 Total Trihexosylcermide
rs964184	C	G	0.12	0.027	4.8e-06	6057	GCST90025217 Total Trihexosylcermide
rs11611209	A	T	-0.1	0.02	8.5e-07	6057	GCST90025217 Total Trihexosylcermide
rs9602511	A	T	0.23	0.05	4.8e-06	6057	GCST90025217 Total Trihexosylcermide
rs2543347	A	G	0.1	0.022	3.5e-06	6057	GCST90025217 Total Trihexosylcermide
rs17248720	T	C	-0.16	0.029	1.7e-08	6057	GCST90025217 Total Trihexosylcermide
rs7412	T	C	-0.26	0.036	6.4e-13	6057	GCST90025217 Total Trihexosylcermide
rs75075962	A	G	0.29	0.061	1.6e-06	6057	GCST90025217 Total Trihexosylcermide
rs130343	A	T	-0.18	0.019	1.4e-21	6057	GCST90025217 Total Trihexosylcermide
rs9611883	T	C	0.14	0.022	2.2e-11	6057	GCST90025217 Total Trihexosylcermide
SNP: single nucleotide polymorphisms, se: standard error

## Sheet: T2
Table S2. F and Q statistics and pleiotropy tests for lipids and BMD in MR analyses.
Lipid	range of F for BMD	Q_BMD	p-value of Q_BMD	MR Egger intercept (SE)_BMD	p-value of pleiotropy_BMD
total AC class	(21.43, 126.56)	11.39	0.12	0.003 (0.003)	0.41
total CE class	(20.43, 180.33)	14.86	0.19	0.0002 (0.002)	0.92
total SM class	(21.19, 105.80)	14.31	0.16	-0.002 (0.003)	0.51
total PI class	(21.78, 159.56)	28.88	0.0041	0.0003 (0.003)	0.942
AC (16:0)	(21.11, 144.00)	38.15	0.000145	0.0007 (0.003)	0.831
AC (16:1)	(21.11, 166.84)	10.56	0.159	0.0006 (0.004)	0.893
AC (18:1)	(22.09, 264.06)	23.51	0.00138	0.0004 (0.005)	0.931
CE (16:0)	(20.66, 47.56)	13.42	0.339	0.0007 (0.002)	0.712
CE (18:3)	(21.16, 61.24)	17.45	0.0649	-0.005 (0.003)	0.0968
CE (20:1)	(20.39, 58.78)	10.48	0.915	0.0006 (0.002)	0.749656
CE (20:2)	(21.30, 124.16)	7.28	0.4	0.002 (0.002)	0.442638
CE (20:4)	(20.40, 73.47)	12.33	0.03	-0.007 (0.004)	0.166198
CE (20:5)	(21.56, 26.60)	12.62	0.245	-0.00005 (0.003)	0.985973
CE (24:4)	(20.81, 59.51)	25.04	0.0938	0.004 (0.003)	0.211416
CE (24:5)	(20.90, 173.13)	14.81	0.391	0.001 (0.002)	0.494486
SM (34:3)	(20.66, 36.00)	6.3	0.178	0.002 (0.005)	0.72941
SM (41:0)	(20.97, 36.00)	12.47	0.255	-0.0007 (0.003)	0.851582
SM (d18:2/24:0)	(20.78, 94.37)	25.77	0.0182516	-0.002 (0.002)	0.380719
SM (d18:1/16:0)	(20.90, 73.47)	7.27	0.508	0.004 (0.002)	0.115649
SM (d19:1/24:1)	(19.75, 443.21)	18.05	0.155	-0.0009 (0.002)	0.685246
PI (18:0_20:3)(b)	(18.90, 70.91)	10.24	0.175629	-0.0002 (0.005)	0.969855
PI (18:0_22:5)(n6)	(20.01, 46.81)	18.66	0.0282396	-0.004 (0.002)	0.127563
BMD: bone mineral density, AC: Acylcarnitine, SM: Sphingomyelin, CE: Cholesteryl ester, PI: Phosphatidylinositol.

## Sheet: T3
Table S3. F and Q statistics and pleiotropy tests for lipids and fracture in MR analyses.
Lipid	range of F for fracture	Q_fracture	p-value of Q_fracture	MR Egger intercept (SE)_fracture	p-value of pleiotropy_fracture
total GM3 class	(21.01, 111.76)	13.36	0.27	0.008 (0.005)	0.156
total PC(O) class	(21.01, 146.54)	19.38	0.112	-0.008 (0.01)	0.402
total SM class	(22.09, 105.80)	14.72	0.142	0.01 (0.007)	0.177
totoal TG class	(20.40, 34.60)	9.6	0.566	0.001 (0.008)	0.903
PC (O-16:0/20:4)	(20.66, 443.21)	16.38	0.174469	0.005 (0.01)	0.678882
PC (O-18:0/20:4)	(20.70, 379.55)	11.16	0.0834883	-0.01 (0.005)	0.059939
PC(O-38:5)	(19.46, 421.33)	10.45	0.490004	-0.009 (0.005)	0.116824
PC(O-40:5)	(21.60, 283.66)	12.19	0.349251	-0.005 (0.005)	0.335609
SM (d18:2/18:1)	(20.87, 26.64)	7.02	0.427	-0.001 (0.009)	0.913
SM (d18:2/22:0)	(20.66 89.75)	16.49	0.35	0.004 (0.008)	0.624
SM (41:0)	(20.97, 36.00)	11.36	0.33	-0.01 (0.01)	0.252
SM (d18:2/17:0)	(20.97, 44.44)	12.37	0.261	0.006 (0.007)	0.396
TG (56:6)[NL-20:4]	(20.53, 611.91)	6.85	0.444	-0.01 (0.005)	0.12
TG (56:8)[NL-20:4]	(21.07, 560.94)	13.7	0.09	-0.01 (0.006)	0.13
GM3: GM3 ganglioside, PC(O): Alkylphosphatidylcholine, SM: Sphingomyelin, TG [NL]: Triacylglycerol (neutral loss, for associations).

## Sheet: T4
Table S4. SNPs used to construct total AC lipid class for BMD in MR analyses.
SNP	effect allele	other allele	beta	se	p-value
rs114100434	T	C	-0.31	0.066	3.1e-06
rs1171616	T	G	0.13	0.022	3e-09
rs138465118	A	C	0.41	0.08	4.4e-07
rs2011082	T	G	0.27	0.024	4.9e-29
rs270608	T	C	-0.15	0.02	7.6e-13
rs61822770	T	C	-0.37	0.075	9.2e-07
rs6535824	A	G	0.099	0.02	5.7e-07
rs76086941	T	C	0.25	0.054	3e-06
SNP: single nucleotide polymorphisms, se: standard error

## Sheet: T5
Table S5. SNPs used to construct total CE lipid class for BMD in MR analyses.
SNP	effect allele	other allele	beta	se	p-value
rs10002709	A	C	-0.092	0.02	3.3e-06
rs11591147	T	G	-0.55	0.074	9.4e-14
rs11617745	A	G	-0.11	0.022	8.7e-07
rs142158911	A	G	-0.18	0.029	1.4e-09
rs183308	T	C	-0.13	0.026	6.3e-07
rs187929675	T	C	0.39	0.084	2.7e-06
rs282224	T	G	-0.21	0.046	3.2e-06
rs45449407	T	C	0.33	0.073	4.8e-06
rs581411	A	G	0.12	0.025	1.8e-06
rs7412	T	C	-0.47	0.035	1.2e-40
rs77356714	T	C	0.16	0.034	3.9e-06
rs77942599	A	C	0.2	0.043	4.4e-06
SNP: single nucleotide polymorphisms, se: standard error

## Sheet: T6
Table S6. SNPs used to construct total SM lipid class for BMD in MR analyses.
SNP	effect allele	other allele	beta	se	p-value
rs115458360	T	C	0.43	0.093	3.2e-06
rs11591147	T	G	-0.45	0.074	1.6e-09
rs117227752	A	G	0.16	0.032	1.4e-06
rs117812557	T	C	0.49	0.1	2.8e-06
rs117959471	T	C	0.33	0.068	1.4e-06
rs143800756	A	G	0.47	0.1	2.5e-06
rs4704585	T	C	0.094	0.019	9.4e-07
rs4788828	A	C	0.12	0.025	2.2e-06
rs5011598	T	C	-0.29	0.063	3.5e-06
rs56289821	A	G	-0.22	0.029	1e-13
rs7412	T	C	-0.36	0.035	5.5e-24
SNP: single nucleotide polymorphisms, se: standard error

## Sheet: T7
Table S7. SNPs used to construct total PI lipid class for BMD in MR analyses.
SNP	effect allele	other allele	beta	se	p-value
rs111229532	A	G	-0.19	0.039	1.7e-06
rs115145039	A	C	-0.3	0.063	2.9e-06
rs1168099	A	C	0.24	0.019	6.7e-34
rs139132109	A	G	-0.46	0.098	2.5e-06
rs141159734	A	G	0.44	0.094	3.6e-06
rs150299482	A	G	-0.56	0.11	2.3e-07
rs17396659	A	G	0.098	0.021	2.9e-06
rs2090034	A	G	-0.093	0.019	8.2e-07
rs56322906	A	G	-0.23	0.049	2e-06
rs7241918	T	G	0.17	0.025	2.4e-11
rs72601707	T	C	0.13	0.027	3.8e-06
rs73183736	T	C	-0.46	0.096	1.6e-06
rs7412	T	C	-0.2	0.036	3.1e-08
SNP: single nucleotide polymorphisms, se: standard error

## Sheet: T8
Table S8. SNPs used to construct total GM3 lipid class for fracture in MR analyses.
SNP	effect allele	other allele	beta	se	p-value
rs116802411	A	G	-0.35	0.072	1.5e-06
rs138977804	A	G	0.62	0.12	6.7e-07
rs174584	A	G	-0.12	0.02	3.7e-09
rs17513308	T	C	-0.089	0.019	2.3e-06
rs2483205	T	C	-0.1	0.021	1.8e-06
rs2962066	T	C	0.11	0.024	2.6e-06
rs36027106	T	C	0.33	0.062	9.2e-08
rs4712057	A	G	0.094	0.02	3e-06
rs4936083	A	G	-0.15	0.026	1.5e-08
rs55997232	T	C	-0.17	0.029	7.5e-09
rs7412	T	C	-0.37	0.035	5.4e-25
rs76847410	A	G	0.36	0.052	6.4e-12
SNP: single nucleotide polymorphisms, se: standard error

## Sheet: T9
Table S9. SNPs used to construct total PC(O) lipid class for fracture in MR analyses.
SNP	effect allele	other allele	beta	se	p-value
rs113891685	A	G	0.25	0.054	4.9e-06
rs11591147	T	G	-0.41	0.074	5.1e-08
rs117650218	A	G	0.22	0.047	4.8e-06
rs12605204	T	C	0.18	0.038	4.2e-06
rs142158911	A	G	-0.17	0.029	3.7e-09
rs143913506	T	C	0.44	0.096	4.8e-06
rs174577	A	C	-0.23	0.019	2.4e-31
rs2043082	A	G	0.1	0.02	2.4e-07
rs247616	T	C	0.17	0.02	4.4e-16
rs34513107	A	G	-0.11	0.022	7.2e-07
rs34572097	T	C	0.22	0.048	3.8e-06
rs7107521	T	C	0.31	0.067	4.8e-06
rs75154011	A	G	-0.49	0.11	4.2e-06
rs847822	T	C	0.34	0.071	1.3e-06
SNP: single nucleotide polymorphisms, se: standard error

[truncated: 22 more sheets: T10, T11, T12, T13, T14, T15, T16, T17, T18, T19, T20, T21, T22, T23, T24, T25, T26, T27, T28, T29 …]
